# Supplementary material for: Functional Characterisation of the Transcription Factor GsWRKY23 Gene from Glycine soja in Overexpressed Soybean Composite Plants and Arabidopsis under Salt Stress
Source: Plants (Basel). 2023 Aug 23;12(17):3030. doi: 10.3390/plants12173030 (PMC10490167; doi:10.3390/plants12173030)
Supplement: Supplementary file 1 [file plants-12-03030-s001.zip]

Archive with 1 entries (1 files):
- plants-2577972-supplementary.pdf
